# Supplementary material for: Abdominal massage alleviates functional diarrhea in immature rats via modulation of intestinal microbiota and tight junction protein
Source: Front Pediatr. 2022 Jul 22;10:922799. doi: 10.3389/fped.2022.922799 (PMC9354804; doi:10.3389/fped.2022.922799)
Supplement: Supplementary file 1 [file Table_1.XLSX]

## Sheet: Sheet1
KO_Hierarchy	class
COG1132	[V]ABC-type multidrug transport system, ATPase and permease compo
COG1595	[K]DNA-directed RNA polymerase specialized sigma subunit, sigma24
COG4974	[L]Site-specific recombinase XerD
COG2207	[K]AraC-type DNA-binding domain and AraC-containing proteins
COG0642	[T]Signal transduction histidine kinase
COG0534	[V]Na+-driven multidrug efflux pump
COG0745	[TK]DNA-binding response regulator, OmpR family, contains REC and
COG0438	[M]Glycosyltransferase involved in cell wall bisynthesis
COG1131	[V]ABC-type multidrug transport system, ATPase component
COG0463	[M]Glycosyltransferase involved in cell wall bisynthesis
COG1309	[K]DNA-binding transcriptional regulator, AcrR family
COG1136	[M]ABC-type lipoprotein export system, ATPase component
COG0561	[HR]Hydroxymethylpyrimidine pyrophosphatase and other HAD family p
COG1476	[K]DNA-binding transcriptional regulator, XRE-family HTH domain
COG1609	[K]DNA-binding transcriptional regulator, LacI/PurR family
COG1961	[L]Site-specific DNA recombinase related to the DNA invertase Pin
COG0845	[MV]Multidrug efflux pump subunit AcrA (membrane-fusion protein)
COG2814	[G]Predicted arabinose efflux permease, MFS family
COG0583	[K]DNA-binding transcriptional regulator, LysR family
COG1538	[M]Outer membrane protein TolC
COG1846	[K]DNA-binding transcriptional regulator, MarR family
COG1629	[P]Outer membrane receptor proteins, mostly Fe transport
COG1653	[G]ABC-type glycerol-3-phosphate transport system, periplasmic co
COG0841	[V]Multidrug efflux pump subunit AcrB
COG0531	[E]Amino acid transporter
COG3250	[G]Beta-galactosidase/beta-glucuronidase
COG2755	[E]Lysophospholipase L1 or related esterase
COG1175	[G]ABC-type sugar transport system, permease component
COG3119	[P]Arylsulfatase A or related enzyme
COG0395	[G]ABC-type glycerol-3-phosphate transport system, permease compo
COG0664	[T]cAMP-binding domain of CRP or a regulatory subunit of cAMP-dep
COG1028	[IQR]NAD(P)-dependent dehydrogenase, short-chain alcohol dehydrogen
COG0776	[L]Bacterial nucleoid DNA-binding protein
COG3712	[PT]Periplasmic ferric-dicitrate binding protein FerR, regulates i
COG3279	[KT]DNA-binding response regulator, LytR/AlgR family
